# Supplementary material for: Nutrient-Level Evaluation of Meals Provided on the Government-Funded School Lunch Program in New Zealand
Source: Nutrients. 2022 Nov 30;14(23):5087. doi: 10.3390/nu14235087 (PMC9741039; doi:10.3390/nu14235087)
Supplement: Supplementary file 1 [file nutrients-14-05087-s001.zip]

Archive with 1 entries (1 files):
- nutrients-2039245-supplementary.pdf
